# Supplementary material for: Investigation of the Reaction between a Homemade PEEK Oligomer and an Epoxy Prepolymer: Optimisation of Critical Parameters Using Physico–Chemical Methods
Source: Polymers (Basel). 2024 Mar 11;16(6):764. doi: 10.3390/polym16060764 (PMC10975252; doi:10.3390/polym16060764)
Supplement: Supplementary file 1 [file polymers-16-00764-s001.zip]

Archive with 1 entries (1 files):
- polymers-2850610-supplementary.pdf
